# Supplementary material for: Prehospital Defibrillation Challenges in Victims Wearing Wetsuits: A Pilot Comparison of AED Pad Placement Strategies
Source: J Clin Med. 2025 Oct 24;14(21):7536. doi: 10.3390/jcm14217536 (PMC12607994; doi:10.3390/jcm14217536)
Supplement: Supplementary file 1 [file jcm-14-07536-s001.zip]

Archive with 1 entries (1 files):
- jcm-3819396-supplementary.pdf
